# Supplementary material for: Vaccination against SARS-CoV-2 in Haemodialysis Patients: Spike’s Ab Response and the Influence of BMI and Age
Source: Int J Environ Res Public Health. 2022 Aug 15;19(16):10091. doi: 10.3390/ijerph191610091 (PMC9408116; doi:10.3390/ijerph191610091)
Supplement: Supplementary file 1 [file ijerph-19-10091-s001.zip]

Archive with 7 entries (6 files):
- Supplementary tables/
- Supplementary tables/Supplementary Table S1. Anti-spike IgG, according to age and BMI in the vaccinated group at t0.pdf
- Supplementary tables/Supplementary Table S2. Anti-spike IgG, according to age and BMI in the vaccinated group at t1.pdf
- Supplementary tables/Supplementary Table S3. Anti-spike IgG, according to age and BMI in the Sars-CoV-2 recovered (Control group).pdf
- Supplementary tables/Supplementary Table S4. Comparison of humoral immunity status, according to age and BMI subgroups in the vaccinated group at t0.pdf
- Supplementary tables/Supplementary Table S5. Comparison of humoral immunity status, according to age and BMI subgroups in the vaccinated group at t1.pdf
- Supplementary tables/Supplementary Table S6. Comparison of humoral immunity status, according to age and BMI subgroups in the Sars-CoV-2 recovered (Control group).pdf
